# Supplementary material for: Strain-level diversity in sulfonamide biodegradation: adaptation of Paenarthrobacter to sulfonamides
Source: ISME J. 2024 Jan 10;18(1):wrad040. doi: 10.1093/ismejo/wrad040 (PMC10873849; doi:10.1093/ismejo/wrad040)
Supplement: SI_table_v4_wrad040 [file si_table_v4_wrad040.xlsx]

## Sheet: Table S1
Table S1. The composition of mineral salt medium (MSM).
Substrate	Nutrients	Concentration
Mineral source	Na2HPO4	5.53 g/L
	MgSO4·7H2O	0.2 g/L
	KH2PO4	0.675 g/L
	CaCl2·2H2O	0.02 g/L
Trace elements	FeSO4·7H2O	1 mg/L
	MnSO4·H2O	1 mg/L
	CuCl·2H2O	0.25 mg/L
	Na2MoO4·2H2O	0.25 mg/L

## Sheet: Table S2
Table S2. Summary of transformation products identified in sucralose biodegradation samples using UPLC-MS/MS.
Compound name	Abbreviation	Molecular formula	Retention time (min)	Parent mass (m/z)	Duaghter mass (m/z)	Cone (V)	Collision (V)
Sulfadiazine	SDZ	C10H10N4O2S	1.42	251	92.1	30	28
Sulfamethoxazole	SMX	C10H11N3O3S	5.66	253.8	91.9	30	25
Sulfamethazine	SMZ	C12H14N4O2S	4.78	279.1	186.1	36	18
2-aminopyrimidine	2-AP	C4H5N3	0.60	96	79	30	15
3-amino-5-methylisoxazole	3A5MI	C4H6N2O	1.00	99	44	30	15
2‑amino‑4,6‑dimethylpyrimidine	-	C6H9N3	0.64	124	107	30	15

## Sheet: Table S3
Table S3. The genomic information of eight isolates.
Strain	Illumina data (Gbp)	Nanopore data (Gbp)	Hybrid genome size (Mbp)	ORFs number	GC content	16S rRNA copy	hybrid assembly contig	Length (bp)	Depth	ORFs number per contig	Circular	Type
D4	2.51924	0.76	4.62928	4568	63.43	6	D4_1	4757722	1	4465	TRUE	chromosome
							D4_2	54224	2.03	62	TRUE	plasmid
							D4_3	42211	2.89	41	TRUE	plasmid
D2	2.99612	2.14	4.69025	4638	63.43	6	D2_1	4821649	1	4535	TRUE	chromosome
							D2_2	54225	2.53	62	TRUE	plasmid
							D2_3	42211	3.32	41	TRUE	plasmid
SK	3.70175	1.8	4.77598	4746	63.39	6	SK_1	4790604	1	4521	TRUE	chromosome
							SK_2	117551	1.68	116	TRUE	plasmid
							SK_3	57612	2.32	67	TRUE	plasmid
							SK_4	42211	2.21	42	TRUE	plasmid
SL	4.69028	1.84	4.84029	4807	63.4	6	SL_1	4858040	1	4582	TRUE	chromosome
							SL_2	117551	1.44	116	TRUE	plasmid
							SL_3	57612	2.45	67	TRUE	plasmid
							SL_4	42211	1.71	42	TRUE	plasmid
SWH	3.76679	1.16	4.71942	4678	63.42	6	SWH_1	4856652	1	4580	TRUE	chromosome
							SWH_2	49808	2.03	57	FALSE	plasmid
							SWH_3	42211	2.13	41	TRUE	plasmid
TP	4.09578	1.85	4.87914	4861	63.37	6	TP_1	4790615	1	4528	TRUE	chromosome
							TP_2	117551	1.66	115	TRUE	plasmid
							TP_3	108162	2.02	108	FALSE	plasmid
							TP_4	57612	2.49	68	TRUE	plasmid
							TP_5	42210	2.05	42	TRUE	plasmid
ST	3.8383	1.56	4.85559	4838	63.37	6	ST_1	4763502	1	4501	TRUE	chromosome
							ST_2	117551	1.64	116	TRUE	plasmid
							ST_3	64365	1.97	62	FALSE	plasmid
							ST_4	57612	2.36	68	TRUE	plasmid
							ST_5	46206	2	50	FALSE	plasmid
							ST_6	42220	2.03	41	FALSE	plasmid
YL	3.51411	1.67	4.87318	4850	63.38	6	YL_1	4786243	1	4521	TRUE	chromosome
							YL_2	117551	1.66	115	TRUE	plasmid
							YL_3	60067	2	56	FALSE	unclassify
							YL_4	57612	2.81	68	TRUE	plasmid
							YL_5	46206	2.04	49	FALSE	plasmid
							YL_6	42220	2.06	41	FALSE	plasmid

## Sheet: Table S4
Table S4. Pairwise ANI and AAI values among the strains.
	D4	D2	SK	SL	ST	SWH	YL	TP
D4		100	99.96	99.98	99.95	99.98	99.95	99.95	Average amino acid identity (AAI)
D2	99.9947		99.98	99.98	99.96	99.98	99.96	99.96
SK	99.9499	99.9468		100	100	100	100	100
SL	99.9457	99.9334	99.9987		100	100	100	100
ST	99.9383	99.9183	99.9976	99.9946		100	100	100
SWH	99.9517	99.9454	99.9914	99.9985	99.9824		100	100
YL	99.9389	99.9411	99.9962	99.9949	99.9975	99.9951		100
TP	99.9413	99.9385	99.9981	99.9977	99.9964	99.9988	99.9997
	Average nucleotide identity (ANI)

## Sheet: Table S5
Table S5. Summary of the genome-centric survey of sad genes.
#	Organism	strain_name	sadA	sadB	sadC	phylum	order	family	genus	Gs (Mbp)	Contig No.	completeness	contamination	sequencing_technologies	submitter	submission_date	assembly_level	type	source
GCF_025919745.1	Paenarthrobacter ureafaciens	SD-2	2(100%)	1(100%)	1(100%)	Actinomycetota	Micrococcales	Micrococcaceae	Paenarthrobacter	4.9	5	99.04	3.3	PacBio; Illumina	Institute of Microbiology, Chinese Academy of Sciences	2022-10-31	complete genome	microbial isolate	soil
GCF_025919765.1	Paenarthrobacter ureafaciens	SD-1	2(100%)	2(100%)	1(100%)	Actinomycetota	Micrococcales	Micrococcaceae	Paenarthrobacter	5.1	8	99.04	3.76	PacBio; Illumina	Institute of Microbiology, Chinese Academy of Sciences	2022-10-31	complete genome	microbial isolate	soil
GCF_030264015.1	Paenarthrobacter sp. R1	R1	6(100%)	2(100%)	1(100%)	Actinomycetota	Micrococcales	Micrococcaceae	Paenarthrobacter	5	4	99.08	3.3	PacBio RSII; Illumina HiSeq	Peking University	2023-06-13	complete genome	microbial isolate	sediment
GCA_014076395.1	Paenarthrobacter ureafaciens	YL1	2(100%)	1(100%)	1(100%)	Actinomycetota	Micrococcales	Micrococcaceae	Paenarthrobacter	4.7	1	93.97	2.69	Illumina HiSeq	Harbin Institute of Technology	2020-08-05	complete genome	microbial isolate	wastewater
GCA_016771945.1	Candidatus Leucobacter sulfamidivorax	GP	2(94.9%)	2(72.4%)	0	Actinomycetota	Micrococcales	Microbacteriaceae	Leucobacter	3.8	11	-	-	Oxford Nanopore MiniION; Illumina MiSeq	Faculty of Chemical Engineering, University of Porto	2021-01-29	contig	metagenomic assembly	activated sludge metagenome
GCA_000582705.2	Microbacterium sp. C448	C448	1(96.0%)	1(100%)	1(100%)	Actinomycetota	Micrococcales	Microbacteriaceae	Microbacterium	3.3	268	97.04	1.31	-	Institut National de la Recherche Agronomique	2014-02-26	scaffold	microbial isolate	agricultural soil
GCF_002812725.1	Microbacterium sp. BR1	BR1	1(95.7%)	3(100%)	1(99.5%)	Actinomycetota	Micrococcales	Microbacteriaceae	Microbacterium	3.8	10	97.79	4.81	454	Fachhochschule Nordwestschweiz	2017-12-06	contig	microbial isolate	activated sludge
GCF_002812805.1	Microbacterium lacus	SDZm4	1(96.0%)	1(100%)	1(99.5%)	Actinomycetota	Micrococcales	Microbacteriaceae	Microbacterium	3.5	44	99.02	1.46	Illumina MiSeq	Fachhochschule Nordwestschweiz	2017-12-06	contig	microbial isolate	typic Hapludalf soil
GCF_002911615.1	Microbacterium sp. CJ77	CJ77	1(96.6%)	1(99.7%)	1(100%)	Actinomycetota	Micrococcales	Microbacteriaceae	Microbacterium	3.6	26	97.86	5.73	454; Illumina MiSeq	Chung-Ang University	2018-02-01	contig	microbial isolate	contaminated sediment
GCA_020438665.1	Nocardioidaceae bacterium	HKST-UBA51	0	1(85.0%)	0	Actinomycetota	Propionibacteriales	Nocardioidaceae	-	4.2	745	62.4	1.7	Illumina HiSeq	The University Hong Kong	2021-10-12	scaffold	metagenomic assembly	activated sludge metagenome
GCA_937867175.1	uncultured Propionibacterium sp.	SRR8859111_bin.135_CONCOCT_v1.1_MAG	0	1(83.5%)	0	Actinomycetota	Propionibacteriales	Propionibacteriaceae	Propionibacterium	4.3	670	88.52	4.3	NextSeq 500	European Bioinformatics Institute	2023-01-11	contig	metagenomic assembly	freshwater sediment
GCA_937867535.1	uncultured Micropruina sp.	ERR3519522_bin.78_CONCOCT_v1.1_MAG	0	1(70.2%)	0	Actinomycetota	Propionibacteriales	Nocardioidaceae	Micropruina	5.9	634	91.82	3.71	Illumina HiSeq 4000	European Bioinformatics Institute	2023-01-12	contig	metagenomic assembly	wastewater
